# Supplementary material for: Low Cholinesterase Is a Potential Poor Prognostic Factor in Colorectal Cancer Presenting With Tumor Markers Negative
Source: Cancer Rep (Hoboken). 2025 Aug 1;8(8):e70266. doi: 10.1002/cnr2.70266 (PMC12317114; doi:10.1002/cnr2.70266)
Supplement: Supplementary file 2 — Table S1. The full names of TCGA tumor abbreviations. [file CNR2-8-e70266-s007.xlsx]

## Sheet: Sheet1
Supplementary Table 1. The full names of TCGA tumor abbreviations.
Abbreviations	English name
TCGA-ACC	Adrenocortical carcinoma
TCGA-BLCA	Bladder Urothelial Carcinoma
TCGA-BRCA	Breast invasive carcinoma
TCGA-CESC	Cervical squamous cell carcinoma and endocervical adenocarcinoma
TCGA-CHOL	Cholangiocarcinoma
TCGA-COAD	Colon adenocarcinoma
TCGA-COADREAD	Colon adenocarcinoma/Rectum adenocarcinoma Esophageal carcinoma
TCGA-DLBC	Lymphoid Neoplasm Diffuse Large B-cell Lymphoma
TCGA-ESCA	Esophageal carcinoma
TCGA-FPPP	FFPE Pilot Phase II
TCGA-GBM	Glioblastoma multiforme
TCGA-GBMLGG	Glioma
TCGA-HNSC	Head and Neck squamous cell carcinoma
TCGA-KICH	Kidney Chromophobe
TCGA-KIPAN	Pan-kidney cohort (KICH+KIRC+KIRP)
TCGA-KIRC	Kidney renal clear cell carcinoma
TCGA-KIRP	Kidney renal papillary cell carcinoma
TCGA-LAML	Acute Myeloid Leukemia
TCGA-LGG	Brain Lower Grade Glioma
TCGA-LIHC	Liver hepatocellular carcinoma
TCGA-LUAD	Lung adenocarcinoma
TCGA-LUSC	Lung squamous cell carcinoma
TCGA-MESO	Mesothelioma
TCGA-OV	Ovarian serous cystadenocarcinoma
TCGA-PAAD	Pancreatic adenocarcinoma
TCGA-PCPG	Pheochromocytoma and Paraganglioma
TCGA-PRAD	Prostate adenocarcinoma
TCGA-READ	Rectum adenocarcinoma
TCGA-SARC	Sarcoma
TCGA-STAD	Stomach adenocarcinoma
TCGA-SKCM	Skin Cutaneous Melanoma
TCGA-STES	Stomach and Esophageal carcinoma
TCGA-TGCT	Testicular Germ Cell Tumors
TCGA-THCA	Thyroid carcinoma
TCGA-THYM	Thymoma
TCGA-UCEC	Uterine Corpus Endometrial Carcinoma
TCGA-UCS	Uterine Carcinosarcoma
TCGA-UVM	Uveal Melanoma
TARGET-OS	Osteosarcoma
TARGET-ALL	Acute Lymphoblastic Leukemia
TARGET-NB	Neuroblastoma
TARGET-WT	High-Risk Wilms Tumor
