# Supplementary material for: Low Cholinesterase Is a Potential Poor Prognostic Factor in Colorectal Cancer Presenting With Tumor Markers Negative
Source: Cancer Rep (Hoboken). 2025 Aug 1;8(8):e70266. doi: 10.1002/cnr2.70266 (PMC12317114; doi:10.1002/cnr2.70266)
Supplement: Supplementary file 3 — Table S2. Progression‐free survival of BCHE in colorectal cancer, including 134 cases with high BCHE expression and 229 cases with low expression. [file CNR2-8-e70266-s005.xlsx]

## Sheet: Sheet1
	Supplementary Table 2. Progression-free survival of BCHE in colorectal cancer, including 134 cases with high BCHE expression and 229 cases with low expression
	Sample comparison		Hazard Ratio			Statistical tests
			HR	Confidence interval(95%CI)		Likelihood ratio test		Wald test		logrank test
				Lower	Upper	W value	p value	W value	p value	W value	p value
	High	Low	2.15	1.45	3.21	14.03	0.00018	14.28	0.00016	14.98	0.00011
