# Supplementary material for: Low Cholinesterase Is a Potential Poor Prognostic Factor in Colorectal Cancer Presenting With Tumor Markers Negative
Source: Cancer Rep (Hoboken). 2025 Aug 1;8(8):e70266. doi: 10.1002/cnr2.70266 (PMC12317114; doi:10.1002/cnr2.70266)
Supplement: Supplementary file 4 — Table S3. The expression difference of genes in each tumor in samples of different clinical stages. [file CNR2-8-e70266-s001.xlsx]

## Sheet: Sheet1
	Supplementary Table 3. The expression difference of genes in each tumor in samples of different clinical stages
	TCGA tumor Stages	Comparative group (Mean±std)	Control group (Mean±std)	T-test	Analysis of Variance (ANOVA)
	COAD(Stage I=44,II=110,III=82,IV=40)	Stage II(-2.38±2.33)	Stage III(-2.11±2.66)	0.47	0.05
		Stage II(-2.38±2.33)	Stage IV(-1.79±1.90)	0.12
		Stage II(-2.38±2.33)	Stage I(-3.10±2.05)	0.06
		Stage III(-2.11±2.66)	Stage IV(-1.79±1.90)	0.44
		Stage III(-2.11±2.66)	Stage I(-3.10±2.05)	0.02
		Stage IV(-1.79±1.90)	Stage I(-3.10±2.05)	0.003
	COADREAD(Stage I=56,II=134,III=115,IV=53)	Stage II(-2.36±2.40)	Stage III(-2.00±2.54)	0.25	0.0022
		Stage II(-2.36±2.40)	Stage IV(-1.58±1.84)	0.02
		Stage II(-2.36±2.40)	Stage I(-3.20±2.34)	0.03
		Stage III(-2.00±2.54)	Stage IV(-1.58±1.84)	0.23
		Stage III(-2.00±2.54)	Stage I(-3.20±2.34)	0.0028
		Stage IV(-1.58±1.84)	Stage I(-3.20±2.34)	0.00011
	READ(Stage I=12,II=24,III=33,IV=13)	Stage III(-1.72±2.22)	Stage I(-3.55±3.31)	0.1	0.06
		Stage III(-1.72±2.22)	Stage II(-2.29±2.77)	0.41
		Stage III(-1.72±2.22)	Stage IV(-0.94±1.56)	0.19
		Stage I(-3.55±3.31)	Stage II(-2.29±2.77)	0.27
		Stage I(-3.55±3.31)	Stage IV(-0.94±1.56)	0.02
		Stage II(-2.29±2.77)	Stage IV(-0.94±1.56)	0.07
