# Supplementary material for: Low Cholinesterase Is a Potential Poor Prognostic Factor in Colorectal Cancer Presenting With Tumor Markers Negative
Source: Cancer Rep (Hoboken). 2025 Aug 1;8(8):e70266. doi: 10.1002/cnr2.70266 (PMC12317114; doi:10.1002/cnr2.70266)
Supplement: Supplementary file 5 — Table S4. A positively correlated of BCHE gene in immune infiltration score. [file CNR2-8-e70266-s006.xlsx]

## Sheet: Sheet1
		Scores	Supplementary Table 4. A positively correlated of BCHE gene in immune infiltration score
		Stromal	TCGA-COAD(N=282,R=0.59,P=2.7e-28)	TCGA-COADREAD(N=373,R=0.57,P=1.3e-33)	TCGA-READ(N=91,R=0.50,P=5.5e-7)
		Immune	TCGA-COAD(N=282,R=0.36,P=7.3e-10)	TCGA-COADREAD(N=373,R=0.34,P=1.1e-11)	TCGA-READ(N=91,R=0.32,P=1.7e-3)
		ESTIMATE	TCGA-COAD(N=282,R=0.51,P=4.4e-20)	TCGA-COADREAD(N=373,R=0.49,P=4.3e-24)	TCGA-READ(N=91,R=0.44,P=1.0e-5)
