# Supplementary material for: Low Cholinesterase Is a Potential Poor Prognostic Factor in Colorectal Cancer Presenting With Tumor Markers Negative
Source: Cancer Rep (Hoboken). 2025 Aug 1;8(8):e70266. doi: 10.1002/cnr2.70266 (PMC12317114; doi:10.1002/cnr2.70266)
Supplement: Supplementary file 6 — Table S5. QUANTISEQ, the immune cell infiltration in BCHE gene. [file CNR2-8-e70266-s002.xlsx]

## Sheet: Sheet1
	Supplementary Table 5. QUANTISEQ, the immune cell infiltration in BCHE gene
	Immu	B_cells	B_cells	B_cells	B_cells	Macrophages_M1	Macrophages_M1	Macrophages_M1	Macrophages_M1	Macrophages_M2	Macrophages_M2	Macrophages_M2	Macrophages_M2	Monocytes	Monocytes	Monocytes	Monocytes	Neutrophils	Neutrophils	Neutrophils	Neutrophils	NK_cells	NK_cells	NK_cells	NK_cells	T_cells_CD4	T_cells_CD4	T_cells_CD4	T_cells_CD4	T_cells_CD8	T_cells_CD8	T_cells_CD8	T_cells_CD8	Tregs	Tregs	Tregs	Tregs	Dendritic_cells	Dendritic_cells	Dendritic_cells	Dendritic_cells	Other	Other	Other	Other
	Method	pearson_R	pearson_P	spearman_R	spearman_P	pearson_R	pearson_P	spearman_R	spearman_P	pearson_R	pearson_P	spearman_R	spearman_P	pearson_R	pearson_P	spearman_R	spearman_P	pearson_R	pearson_P	spearman_R	spearman_P	pearson_R	pearson_P	spearman_R	spearman_P	pearson_R	pearson_P	spearman_R	spearman_P	pearson_R	pearson_P	spearman_R	spearman_P	pearson_R	pearson_P	spearman_R	spearman_P	pearson_R	pearson_P	spearman_R	spearman_P	pearson_R	pearson_P	spearman_R	spearman_P
	TCGA-GBM(N=152)	-0.0169494	0.83581	-0.0273173	0.738325	-0.384498	1.0052e-06	-0.438894	1.54916e-08	-0.215587	0.00764318	-0.197755	0.0146008	0.097641	0.231414	0.0972868	0.233119	-0.293546	0.000242168	-0.140028	0.0853199	0.314399	7.99074e-05	0.279774	0.000481593	0.221969	0.00598879	0.213692	0.00820694	-0.292644	0.000253596	-0.0732561	0.369766	-0.152638	0.0604729	0.0981533	0.228964	0.230865	0.00421563	0.264164	0.00100701	-0.0200537	0.806284	-0.0360753	0.65904
	TCGA-GBMLGG(N=656)	-0.172357	9.02387e-06	-0.0523255	0.180718	-0.242945	2.87697e-10	-0.205949	1.0266e-07	-0.17543	6.1916e-06	-0.144307	0.000208532	0.0178638	0.647887	-0.0130693	0.738294	-0.17177	9.68895e-06	-0.0673674	0.0846869	0.125341	0.00129602	0.141556	0.000275801	0.00130192	0.97345	0.139687	0.000332551	-0.174475	6.96517e-06	-0.117618	0.00255099	-0.0420042	0.282709	0.0992677	0.0109613	0.128641	0.000959112	0.171776	9.68287e-06	0.0858272	0.027941	0.0312615	0.424086
	TCGA-LGG(N=504)	-0.26633	1.24535e-09	-0.110519	0.0130428	-0.0958758	0.0313957	-0.107376	0.0158841	-0.110727	0.0128721	-0.0889959	0.04583	-0.0410003	0.358329	-0.0562865	0.207132	NA	NA	NA	NA	0.0167464	0.707624	0.0690733	0.121456	-0.0720323	0.106266	0.151152	0.000662855	-0.0547087	0.22017	-0.138287	0.00185957	0.0312125	0.484459	0.101378	0.0228375	0.103394	0.0202512	0.148869	0.00080086	0.0954469	0.0321653	0.0212371	0.63433
	TCGA-UCEC(N=178)	0.115443	0.124911	0.176899	0.0181689	0.0460176	0.541895	-0.111605	0.138037	0.198873	0.00778522	0.218158	0.00344002	-0.107952	0.151483	-0.0154022	0.838311	0.0764893	0.310205	0.0635308	0.399516	0.0938264	0.212863	0.1362	0.0698646	0.0197664	0.793411	0.0449746	0.551102	-0.098545	0.190643	-0.0808075	0.283601	0.0754466	0.316866	0.0605465	0.422069	0.126101	0.0934932	0.191549	0.010427	-0.145957	0.0518934	-0.111245	0.13932
	TARGET-LAML(N=142)	0.0418677	0.620799	0.119931	0.155128	-0.0163866	0.846523	-0.0366842	0.664706	-0.0662369	0.433516	0.0582879	0.490806	-0.0428413	0.612693	0.047117	0.577656	0.0366676	0.664849	-0.0336177	0.69124	0.219539	0.00866265	0.166481	0.0476861	-0.0854634	0.31189	-0.113914	0.177068	-0.0420858	0.618979	-0.0012583	0.988142	0.0867671	0.304539	0.0379393	0.653963	0.00125371	0.988186	0.0828065	0.327226	0.0271528	0.748391	0.0217058	0.797644
	TCGA-BRCA(N=1077)	0.00094989	0.97516	0.0819485	0.00712885	-0.0410425	0.178328	0.0270055	0.375946	0.199188	4.23869e-11	0.251907	4.73486e-17	-0.172133	1.30876e-08	-0.162389	8.38412e-08	0.0993731	0.00109274	0.216246	7.31037e-13	0.0730359	0.0165169	0.17668	5.3003e-09	0.0221735	0.467271	0.0458665	0.132511	-0.036242	0.234681	0.02606	0.392895	0.0189343	0.534787	0.058269	0.0559201	0.0578867	0.0575523	0.179899	2.75469e-09	-0.069996	0.0216041	-0.153172	4.40123e-07
	TCGA-CESC(N=291)	0.0523668	0.373424	0.116223	0.0476143	-0.154732	0.00819036	-0.187954	0.00127649	0.218832	0.000168135	0.259134	7.52756e-06	-0.0240815	0.682473	0.00982703	0.867434	-0.0386318	0.511556	0.00650682	0.911996	0.0543563	0.355516	0.0968672	0.0991068	-0.0339886	0.56362	-0.0519108	0.377606	-0.0181767	0.757502	-0.064628	0.271822	0.202437	0.000511802	0.218803	0.000168473	0.0647605	0.270839	0.1442	0.01381	0.00400706	0.945737	-0.00812099	0.890288
	TCGA-LUAD(N=500)	0.226762	2.9792e-07	0.275169	3.87999e-10	0.0683745	0.126796	0.14054	0.00163074	0.296386	1.3483e-11	0.332966	2.074e-14	-0.112116	0.0121199	-0.100544	0.0245571	0.0208496	0.641863	0.164016	0.000230223	0.187193	2.52479e-05	0.215009	1.21858e-06	0.0315072	0.482098	0.0416983	0.352126	0.0399765	0.372381	0.0605186	0.176667	0.27086	7.41725e-10	0.318977	2.74383e-13	-0.0510499	0.254538	-0.0597555	0.182196	-0.182983	3.85184e-05	-0.263484	2.19109e-09
	TCGA-ESCA(N=181)	0.0503139	0.501176	0.113545	0.128026	0.0402811	0.590308	0.0283356	0.704947	0.29475	5.62928e-05	0.312221	1.87858e-05	0.085606	0.251863	0.157813	0.0338581	-0.139317	0.0614183	-0.187145	0.0116471	0.128301	0.0852007	0.130318	0.0803662	0.0980899	0.18895	0.0855116	0.252388	0.0532989	0.476092	0.109077	0.143829	0.0022923	0.975568	-0.0194385	0.795071	0.138514	0.0629451	0.112244	0.132483	-0.131271	0.0781594	-0.18339	0.0134677
	TCGA-STES(N=569)	0.0780653	0.0627592	0.184946	8.98312e-06	-0.12433	0.00297089	-0.125279	0.00275712	0.349324	8.97952e-18	0.376848	1.21875e-20	0.167155	6.15654e-05	0.212933	2.94413e-07	-0.0783685	0.0617422	-0.102188	0.0147444	0.0675368	0.107551	0.0612781	0.144327	0.232067	2.14201e-08	0.201713	1.22851e-06	-0.00680732	0.871286	0.0762723	0.0690602	0.0136496	0.745263	0.0788451	0.0601708	0.0977226	0.0197267	0.278064	1.4595e-11	-0.118386	0.0046884	-0.160559	0.000119827
	TCGA-SARC(N=258)	0.00328611	0.958109	0.202792	0.00105436	-0.271291	9.88899e-06	-0.195403	0.0016113	-0.276797	6.39434e-06	-0.273557	8.27405e-06	0.057775	0.355346	0.15778	0.0111511	-0.0400171	0.522234	0.0547446	0.381185	0.138861	0.025719	0.275595	7.03839e-06	0.437339	1.77374e-13	0.431295	4.11546e-13	-0.215832	0.00048088	-0.241497	8.91634e-05	0.0569207	0.362517	0.0560266	0.370117	-0.0462223	0.459767	-0.112557	0.0710923	0.117083	0.060386	0.0721623	0.2481
	TCGA-KIRP(N=285)	-0.247114	2.45333e-05	-0.166471	0.00483713	-0.0516229	0.385261	0.0123267	0.83586	-0.0762416	0.199381	-0.0962855	0.104779	0.0138507	0.815909	0.0717678	0.227119	0.0986613	0.096446	0.172569	0.00347282	0.112459	0.0579326	0.101219	0.088075	0.253185	1.51729e-05	0.239408	4.4372e-05	-0.305033	1.4995e-07	-0.237681	5.05399e-05	-0.228991	9.58825e-05	-0.148972	0.011804	-0.0477753	0.421712	0.0610982	0.304005	0.0849115	0.152788	-0.0501827	0.398675
	TCGA-KIPAN(N=878)	-0.251238	4.17733e-14	-0.38639	1.21176e-32	-0.00807651	0.811122	-0.0103475	0.759469	-0.0722877	0.0322167	-0.0814717	0.0157495	0.204137	1.03072e-09	0.266942	8.6284e-16	0.0192441	0.569042	0.00386578	0.908933	0.111009	0.000984815	0.0817647	0.0153768	0.392912	8.63593e-34	0.39562	2.83488e-34	-0.167859	5.66497e-07	-0.222776	2.45947e-11	-0.126515	0.000170908	-0.115605	0.000598873	-0.0773672	0.0218686	-0.102661	0.00232162	0.00891573	0.791925	0.035649	0.291358
	TCGA-COAD(N=282)	0.307655	1.35038e-07	0.366663	2.11738e-10	-0.0270194	0.651413	0.0140276	0.814574	0.354249	9.23457e-10	0.359921	4.74875e-10	NA	NA	NA	NA	0.123204	0.0386737	0.158034	0.0078425	0.0808705	0.175662	0.076752	0.198773	-0.184545	0.00185799	-0.210352	0.000375699	0.159884	0.00713859	0.239953	4.67655e-05	0.274367	2.91097e-06	0.332533	1.04614e-08	0.239688	4.77025e-05	0.267632	5.17027e-06	-0.212034	0.000336169	-0.249226	2.29961e-05
	TCGA-COADREAD(N=373)	0.295604	5.86751e-09	0.353831	1.92656e-12	-0.0286207	0.581623	0.0144841	0.78039	0.382269	2.00112e-14	0.377704	4.29504e-14	NA	NA	NA	NA	0.0986213	0.0570482	0.123171	0.017317	0.0778525	0.133404	0.081452	0.116315	-0.204118	7.16241e-05	-0.229184	7.7826e-06	0.165923	0.00129962	0.239793	2.81123e-06	0.286114	1.85231e-08	0.321387	2.07645e-10	0.214857	2.85647e-05	0.246544	1.43423e-06	-0.196058	0.000138486	-0.227473	9.1313e-06
	TCGA-PRAD(N=495)	0.139486	0.00186624	0.179835	5.72626e-05	0.0585022	0.193802	0.0558425	0.214885	0.0840407	0.0617111	0.135511	0.00251734	0.0684663	0.128207	0.11126	0.013256	0.0318342	0.479781	0.0735846	0.102	-0.128547	0.00417472	-0.124689	0.0054698	0.0723814	0.107742	0.0798751	0.0758232	0.0475141	0.291404	0.175917	8.3287e-05	0.133177	0.00299017	0.206279	3.69772e-06	-0.0304366	0.499284	-0.00858265	0.848939	-0.134965	0.00262133	-0.125992	0.00499668
	TCGA-STAD(N=388)	0.116498	0.0217242	0.241334	1.51186e-06	-0.212865	2.35807e-05	-0.20215	6.0583e-05	0.393363	8.26646e-16	0.416409	1.05211e-17	0.215952	1.78061e-05	0.243917	1.15768e-06	-0.0775043	0.127502	-0.0873648	0.0856834	0.00565248	0.91163	-0.00309253	0.951583	0.301993	1.26553e-09	0.269492	6.9946e-08	0.0173506	0.733337	0.109421	0.0311719	0.0342428	0.501249	0.144953	0.00422108	0.108557	0.0325375	0.364717	1.1894e-13	-0.137351	0.00673606	-0.163963	0.00119012
	TCGA-HNSC(N=517)	-0.0978363	0.0261135	0.0107997	0.806477	-0.0350745	0.426133	-0.0701453	0.111151	0.106642	0.0152726	0.142382	0.00116974	-0.0305481	0.488265	-0.0949609	0.0308626	0.119301	0.00661213	0.127874	0.00358575	-0.0353709	0.422232	0.0411666	0.35022	0.0842616	0.0555336	0.0985364	0.0250575	-0.262694	1.31599e-09	-0.234423	6.94323e-08	-0.075725	0.0854123	-0.0384386	0.383095	-0.00523502	0.905478	0.0186253	0.672654	0.0480995	0.274985	0.0312395	0.478469
	TCGA-KIRC(N=528)	0.031258	0.473543	0.0965481	0.0265253	0.0899535	0.0388034	0.0709584	0.103379	0.0759495	0.0812342	0.124922	0.00404087	-0.000367848	0.993272	-0.0865382	0.0468655	0.16021	0.000218574	0.128657	0.00306025	0.0279362	0.52183	-0.00230833	0.957799	0.0962096	0.0270622	0.0913344	0.0358948	-0.00271289	0.950412	0.0149349	0.732062	0.0526425	0.2272	0.0790202	0.0696345	0.0514981	0.237478	0.033658	0.44024	-0.171248	7.65675e-05	-0.170715	8.06663e-05
	TCGA-LUSC(N=491)	-0.0689526	0.127057	-0.00544164	0.904267	-0.0881643	0.0508892	-0.162782	0.000292341	0.107733	0.0169365	0.104514	0.0205414	-0.0277637	0.539378	-0.00310187	0.945342	0.0173302	0.701674	-0.0282197	0.532735	0.0289023	0.522867	0.0454936	0.314404	0.104648	0.0203783	0.107599	0.0170751	0.0428674	0.343184	-0.0573303	0.204741	-0.0711278	0.115473	-0.108539	0.0161265	0.0775112	0.08621	0.102192	0.0235388	0.012842	0.776529	0.0375888	0.405927
	TCGA-THYM(N=118)	0.117641	0.204544	0.25858	0.004695	0.000487249	0.995822	0.0476902	0.608073	-0.160006	0.0834916	-0.179336	0.0519994	-0.138468	0.134824	-0.184879	0.0450448	0.306378	0.000740271	0.430255	1.15763e-06	0.140551	0.128997	0.103701	0.263777	-0.0607695	0.513303	0.0401604	0.665898	0.0556769	0.549285	0.018404	0.843196	0.0125697	0.892538	0.0507146	0.585487	-0.120169	0.194914	-0.0525096	0.572265	-0.0545927	0.557101	-0.0058399	0.949955
	TCGA-LIHC(N=363)	-0.0250112	0.634816	-0.0691476	0.188688	0.0204128	0.698301	0.0225721	0.668194	-0.00772344	0.883411	0.00319595	0.951613	-0.1429	0.00638691	-0.161158	0.00206974	0.180431	0.000551922	0.207777	6.64524e-05	0.0387362	0.46188	0.0713815	0.174768	-0.127382	0.0151619	-0.109051	0.0378261	-0.00743961	0.887667	-0.0740161	0.159349	0.0224574	0.66978	-0.043129	0.412635	-0.0478326	0.363503	-0.0302946	0.565068	-0.0602931	0.25187	-0.0872633	0.0969098
	TARGET-WT(N=80)	0.186129	0.0983178	0.202842	0.0711479	-0.118208	0.29634	-0.0563304	0.619683	0.093754	0.408131	0.295115	0.00787192	-0.167918	0.136524	-0.20458	0.0687091	-0.0220447	0.846102	0.165934	0.141285	-0.287335	0.00975765	-0.260896	0.0194165	-0.287798	0.00963546	-0.243114	0.0297826	-0.385594	0.00041209	-0.429304	7.07888e-05	-0.235582	0.035409	-0.198248	0.0779315	0.317936	0.00405414	0.461773	1.62137e-05	0.161194	0.153167	0.0850939	0.452961
	TCGA-SKCM-P(N=101)	-0.0524394	0.602501	0.0779743	0.438305	-0.0218845	0.828033	0.0759482	0.450333	-0.117242	0.242954	-0.230285	0.020517	0.0979255	0.329941	0.417352	1.41201e-05	-0.0242418	0.809842	-0.241922	0.0147956	0.163593	0.102121	0.426739	8.58628e-06	-0.0969016	0.335047	-0.174138	0.0815757	-0.25783	0.00923906	-0.27355	0.00564145	0.0898011	0.371824	0.230322	0.0204962	-0.0194895	0.846608	-0.106542	0.28895	0.0143744	0.886551	-0.254346	0.0102677
	TCGA-SKCM(N=452)	-0.126675	0.00700596	-0.0221913	0.637966	-0.0823252	0.0803981	-0.1248	0.00789954	-0.112839	0.0163938	-0.215526	3.7658e-06	0.239868	2.45535e-07	0.40204	5.4733e-19	-0.110547	0.0187245	-0.223865	1.52899e-06	0.239216	2.65199e-07	0.383593	2.70965e-17	-0.106056	0.0241391	-0.061141	0.194462	-0.139864	0.00288274	-0.246453	1.11303e-07	-0.0508792	0.280404	0.0487863	0.30069	-0.0284144	0.54681	-0.151553	0.00123005	0.0500403	0.288422	-0.0444252	0.346017
	TCGA-BLCA(N=405)	0.136141	0.00606764	0.297264	1.04547e-09	0.171114	0.000543171	0.254166	2.16512e-07	0.168214	0.000676278	0.215993	1.15876e-05	0.100467	0.0433078	0.142884	0.00395908	0.00459477	0.926553	0.010934	0.826362	0.128838	0.00944204	0.140199	0.0047029	0.0339568	0.495586	-0.00848869	0.864769	0.0405246	0.416015	0.109559	0.0274777	0.221551	6.76641e-06	0.226414	4.17828e-06	-0.0391894	0.431553	-0.153136	0.00199797	-0.224494	5.06099e-06	-0.276907	1.45648e-08
	TCGA-SKCM-M(N=351)	-0.132962	0.0126584	-0.0249074	0.641897	-0.084432	0.114334	-0.163903	0.00206564	-0.106114	0.0469712	-0.204427	0.000114748	0.290389	3.00963e-08	0.395242	1.4265e-14	-0.121522	0.0227836	-0.21945	3.36286e-05	0.260482	7.48235e-07	0.374353	4.04834e-13	-0.109759	0.0398591	-0.0319921	0.550249	-0.126631	0.017619	-0.229239	1.44206e-05	-0.0651808	0.223185	0.00973206	0.855831	-0.0317014	0.55388	-0.167033	0.00168778	0.0468863	0.381159	-0.0194162	0.716979
	TCGA-THCA(N=503)	-0.0101767	0.819896	-0.033501	0.453441	-0.00914975	0.837806	-0.0411317	0.357269	0.200077	6.12858e-06	0.206639	2.96201e-06	-0.0651212	0.144722	-0.0421647	0.345311	0.0839041	0.0600525	0.113002	0.0112068	0.093458	0.036134	0.0844029	0.0585407	0.108796	0.0146377	0.150341	0.000717918	0.00942059	0.833074	-0.0586387	0.189188	-0.0648772	0.146237	-0.0591391	0.185433	0.133194	0.00276111	0.0952342	0.0327265	-0.1523	0.000609742	-0.187389	2.33926e-05
	TARGET-NB(N=153)	-0.082791	0.308955	-0.0501719	0.537966	0.0860201	0.290399	0.149722	0.0647185	0.0733186	0.36776	0.0983218	0.226612	0.0213994	0.792893	-0.0470119	0.563902	0.0906362	0.26519	0.0689393	0.397136	0.0261731	0.748101	0.026536	0.744729	-0.0198895	0.80721	-0.0530895	0.514559	-0.119402	0.141542	-0.0982215	0.227089	0.130019	0.109186	0.115826	0.153944	0.193665	0.0164572	0.106902	0.188432	-0.0808974	0.320189	-0.0890066	0.273913
	TCGA-MESO(N=85)	-0.0145975	0.894512	0.214463	0.0487273	-0.0971718	0.376312	-0.0154193	0.888611	0.0708589	0.5193	0.0727774	0.508024	-0.161987	0.13857	-0.185451	0.0892758	-0.0360701	0.743114	0.0262397	0.811589	0.149074	0.173302	0.154741	0.157348	0.152809	0.16266	0.177761	0.103609	-0.0363055	0.741496	-0.0180405	0.869829	-0.033652	0.759796	-0.0191813	0.861676	-0.0673595	0.540191	-0.0791175	0.471675	0.0765259	0.48636	0.0954177	0.385029
	TCGA-READ(N=91)	0.313982	0.00243884	0.349795	0.000676974	0.00386551	0.970991	0.0502676	0.636075	0.506823	2.95587e-07	0.441984	1.1542e-05	NA	NA	NA	NA	0.0103655	0.922317	-0.00800491	0.93997	0.110204	0.298376	0.139962	0.185761	-0.266269	0.0107363	-0.29465	0.00458035	0.246352	0.0185743	0.265004	0.0111298	0.336371	0.00111429	0.300961	0.00374568	0.161246	0.126776	0.166657	0.114361	-0.175603	0.0959211	-0.172332	0.102371
	TCGA-OV(N=417)	0.0760036	0.121682	0.113473	0.0206171	0.132983	0.00660276	0.172483	0.000409452	-0.0445732	0.364494	-0.0278947	0.570483	0.116084	0.0178579	0.122883	0.0121309	-0.0593378	0.22717	-0.0983877	0.0449039	-0.0244801	0.618575	-0.0358697	0.465613	0.0269238	0.583975	0.0604085	0.21888	0.00861435	0.860943	0.190908	8.92325e-05	0.0227575	0.643489	0.0209423	0.670179	-0.0718437	0.143519	-0.118658	0.0154593	-0.114994	0.0189679	-0.145255	0.00298302
	TCGA-UVM(N=79)	0.0963955	0.398057	0.186485	0.0998541	-0.217359	0.0543289	-0.0680553	0.551216	-0.378872	0.000575025	-0.425278	9.34877e-05	0.105642	0.354138	0.191166	0.0914803	-0.0407479	0.721428	0.0140259	0.902357	-0.197109	0.0816582	-0.289236	0.00972892	0.287124	0.0102996	0.283678	0.0112939	-0.286317	0.0105255	-0.345896	0.00179402	0.246185	0.0287393	0.40739	0.000194341	0.308829	0.00561907	0.4374	5.55959e-05	0.251192	0.0255494	0.238914	0.0339659
	TCGA-PAAD(N=177)	0.129958	0.0847002	0.302421	4.29237e-05	0.187894	0.012266	0.186298	0.0130374	0.512476	3.06099e-13	0.628619	7.43245e-21	0.165321	0.0278762	0.106649	0.157698	0.128405	0.0885177	0.100161	0.184689	0.0263069	0.728162	0.285364	0.000118127	0.122717	0.103687	0.113623	0.13211	0.428444	2.69644e-09	0.487594	5.85886e-12	0.500428	1.31696e-12	0.591211	4.58084e-18	0.0246305	0.744867	0.21123	0.00476898	-0.461474	1.01584e-10	-0.589572	5.95706e-18
	TCGA-TGCT(N=132)	-0.415497	7.26489e-07	-0.444941	9.03006e-08	-0.219674	0.0113785	-0.211949	0.0146982	-0.144955	0.09725	-0.0396914	0.65137	0.554083	5.50484e-12	0.559445	3.10793e-12	0.00620022	0.943749	-0.0115407	0.89551	0.611029	7.22869e-15	0.646546	5.59759e-17	0.474985	8.69295e-09	0.4314	2.41425e-07	-0.0252807	0.773549	-0.00854169	0.922564	0.156051	0.0739698	0.337375	7.62452e-05	-0.248888	0.00400535	-0.289874	0.000747836	0.173059	0.0472128	0.145869	0.0951354
	TCGA-UCS(N=56)	0.245633	0.0680379	0.311596	0.0194022	-0.245921	0.0677052	-0.065445	0.631787	-0.115817	0.395319	-0.0824982	0.545533	-0.0305078	0.823378	-0.00178395	0.989589	0.125479	0.356805	0.0529036	0.698581	0.20717	0.125515	0.242455	0.071795	-0.202793	0.133884	-0.316569	0.017452	-0.133122	0.32803	-0.123833	0.363198	0.0712521	0.601782	0.165963	0.221542	-0.0441787	0.746465	0.0271136	0.842763	0.129138	0.342842	0.115281	0.397524
	TCGA-LAML(N=214)	-0.0149933	0.827382	0.0575384	0.402323	-0.0181827	0.791431	0.00853512	0.901213	-0.065268	0.342006	-0.0515292	0.45332	-0.1258	0.0662362	-0.14348	0.0359486	0.0413158	0.547764	0.0725705	0.290607	0.222144	0.00106931	0.206274	0.00242506	0.0588033	0.392041	0.0130492	0.849479	0.0479612	0.485237	0.0178369	0.795308	0.287374	1.9573e-05	0.219324	0.00124205	0.00776156	0.910127	-0.00380063	0.955921	0.0188874	0.783543	-0.00631793	0.926791
	TARGET-ALL(N=86)	0.021267	0.845895	0.0275593	0.801132	-0.0378977	0.729019	-0.060781	0.578262	-0.0882219	0.41924	-0.102246	0.348875	0.0106884	0.922193	0.0168197	0.87784	-0.0318427	0.771013	-0.0482778	0.658912	-0.0455461	0.677108	0.00807594	0.941171	-0.0585136	0.592546	-0.0794	0.467411	-0.0486537	0.656423	-0.0950718	0.3839	-0.0894794	0.412615	-0.115698	0.288777	-0.154168	0.156407	-0.167716	0.122702	0.0315327	0.773182	0.10082	0.355674
	TCGA-PCPG(N=177)	-0.0216978	0.774373	0.00172771	0.981792	0.0209101	0.782356	0.111762	0.138606	-0.175704	0.0193222	0.101966	0.176862	-0.119504	0.113123	-0.225995	0.00248966	0.0424456	0.574829	0.121848	0.106175	0.335188	5.10528e-06	0.349695	1.83385e-06	-0.000378209	0.996014	0.190855	0.0109401	-0.0413729	0.584541	0.0590975	0.434594	0.147375	0.0502876	0.0969116	0.199418	0.151494	0.0441302	0.248178	0.000866377	0.0209001	0.782458	-0.147066	0.0507777
	TCGA-ACC(N=77)	-0.260024	0.0223823	-0.123686	0.28385	-0.0560108	0.628504	0.22207	0.0522468	0.138778	0.228709	0.170525	0.138138	-0.00409821	0.971782	-0.0204337	0.859987	0.0724601	0.531145	0.0511201	0.65883	-0.101889	0.377916	-0.011069	0.923882	0.163888	0.154378	0.149118	0.195544	-0.0748274	0.517777	0.154722	0.179083	0.0460288	0.690995	0.282245	0.0128838	-0.019991	0.862991	0.0807056	0.485337	-0.0599706	0.604389	-0.0602089	0.602951
	TARGET-ALL-R(N=99)	-0.131821	0.193386	-0.0995234	0.327034	-0.0561701	0.580795	0.0325287	0.749248	0.00513386	0.959777	0.0852982	0.401212	-0.168761	0.094955	-0.203074	0.0438045	0.061695	0.54409	0.0957541	0.345778	0.206423	0.0403713	0.170165	0.092197	-0.0115785	0.90944	-0.0820651	0.419361	-0.0613448	0.546383	-0.0784722	0.440076	0.00820824	0.935732	0.0848081	0.403933	-0.0836059	0.410653	-0.0670338	0.509736	0.15187	0.133456	0.129373	0.201861
	TCGA-DLBC(N=46)	0.132734	0.3792	0.0562818	0.710257	0.12892	0.393169	0.149651	0.320877	-0.0822881	0.586669	-0.0187125	0.901765	-0.00431436	0.977298	0.0326815	0.829288	0.0525079	0.728919	-0.0514342	0.734257	-0.13121	0.384746	-0.118445	0.433046	-0.137532	0.362055	-0.034175	0.821611	-0.0194513	0.897907	-0.146352	0.331782	-0.175278	0.243968	-0.186911	0.213573	0.132913	0.378551	0.167634	0.265468	-0.0987203	0.513934	-0.122408	0.417699
	TCGA-KICH(N=65)	0.0854949	0.498312	0.15108	0.229627	0.282708	0.0225007	0.159218	0.20521	0.360157	0.00320951	0.415043	0.000586633	-0.020926	0.868586	-0.100511	0.425659	0.433424	0.000310309	0.363318	0.00293272	0.0519219	0.681246	0.0823694	0.514203	0.157866	0.209133	-0.0114719	0.927733	0.0126408	0.920392	0.00957947	0.93963	0.309003	0.012261	0.191792	0.125887	0.0262167	0.835776	0.112818	0.370904	-0.547876	2.31606e-06	-0.47132	7.40714e-05
	TCGA-CHOL(N=36)	-0.123834	0.471797	0.174165	0.309677	0.264494	0.119029	0.285898	0.0909633	-0.00585138	0.972981	0.00109487	0.994944	0.0282884	0.86991	-0.0454443	0.792413	-0.316033	0.0604188	0.0775124	0.653188	0.0565396	0.743269	0.0262599	0.879167	-0.169134	0.324076	-0.109722	0.524107	-0.0254902	0.882684	-0.0335841	0.845825	0.153339	0.371932	0.128669	0.45453	0.0865872	0.615574	-0.00941831	0.956524	0.106824	0.535192	-0.0474995	0.783244
