# Supplementary material for: Low Cholinesterase Is a Potential Poor Prognostic Factor in Colorectal Cancer Presenting With Tumor Markers Negative
Source: Cancer Rep (Hoboken). 2025 Aug 1;8(8):e70266. doi: 10.1002/cnr2.70266 (PMC12317114; doi:10.1002/cnr2.70266)
Supplement: Supplementary file 7 — Table S6. TIMER, Immune cell infiltration in BCHE gene. [file CNR2-8-e70266-s003.xlsx]

## Sheet: Sheet1
	Supplementary Table 6. TIMER, Immune cell infiltration in BCHE gene
	Immu	B cell	B cell	B cell	B cell	T cell CD4	T cell CD4	T cell CD4	T cell CD4	T cell CD8	T cell CD8	T cell CD8	T cell CD8	Neutrophil	Neutrophil	Neutrophil	Neutrophil	Macrophage	Macrophage	Macrophage	Macrophage	DC	DC	DC	DC
	Method	pearson_R	pearson_P	spearman_R	spearman_P	pearson_R	pearson_P	spearman_R	spearman_P	pearson_R	pearson_P	spearman_R	spearman_P	pearson_R	pearson_P	spearman_R	spearman_P	pearson_R	pearson_P	spearman_R	spearman_P	pearson_R	pearson_P	spearman_R	spearman_P
	TCGA-ACC(N=77)	-0.170678	0.13778	0.144883	0.208685	0.135997	0.238263	0.0727371	0.529572	0.0588331	0.611275	0.26651	0.0191341	0.103303	0.371294	0.0496132	0.668289	0.166418	0.148027	0.215345	0.0599892	-0.0924563	0.423858	0.172029	0.134644
	TCGA-BLCA(N=405)	0.0823345	0.0979977	0.0478357	0.33693	0.14332	0.00384911	0.141397	0.00435685	0.207964	2.45969e-05	0.251461	2.93553e-07	0.208445	2.35305e-05	0.247181	4.71837e-07	0.239932	1.03351e-06	0.321128	3.62346e-11	0.22542	4.61483e-06	0.268685	3.97894e-08
	TCGA-BRCA(N=1077)	-0.0256786	0.39986	0.0172227	0.572349	0.10223	0.000779782	0.231068	1.61022e-14	0.114028	0.000176812	0.244174	4.39152e-16	0.0344423	0.258755	0.154844	3.28101e-07	0.187908	5.13331e-10	0.301819	4.03821e-24	0.0909456	0.00281408	0.17677	5.20464e-09
	TCGA-CESC(N=291)	-0.024033	0.683078	0.0199701	0.734435	-0.00264726	0.964136	0.0199894	0.734188	-0.0332949	0.571611	0.0469383	0.425044	-0.107643	0.0667007	-0.0743492	0.206017	0.223163	0.000123525	0.267732	3.61546e-06	-0.0268446	0.648357	0.0129352	0.826092
	TCGA-CHOL(N=36)	-0.152169	0.375636	0.146232	0.394762	-0.152673	0.374036	-0.0935831	0.587215	0.145933	0.39574	0.0680955	0.693129	-0.0195116	0.910071	0.122932	0.475054	-0.0118838	0.945158	-0.0356568	0.836435	0.130771	0.44713	0.315505	0.0608732
	TCGA-COAD(N=282)	0.189726	0.00136944	0.122663	0.0395423	0.403372	1.85095e-12	0.422434	1.24195e-13	0.20889	0.000413513	0.255658	1.38258e-05	0.269436	4.4397e-06	0.31952	4.10413e-08	0.481883	8.39329e-18	0.534124	3.34854e-22	0.350618	1.40398e-09	0.413471	4.5188e-13
	TCGA-COADREAD(N=373)	0.187228	0.000276868	0.151755	0.00330265	0.391357	4.21977e-15	0.435242	1.13097e-18	0.167398	0.00117425	0.200498	9.66185e-05	0.239697	2.83802e-06	0.280507	3.58176e-08	0.444216	1.80564e-19	0.493528	2.70212e-24	0.335245	3.00713e-11	0.401437	7.09192e-16
	TCGA-DLBC(N=46)	0.0316407	0.834648	0.0280384	0.853254	-0.0621643	0.681503	-0.0484184	0.749317	0.0706827	0.640654	0.0973941	0.519631	0.0799539	0.597363	0.203456	0.175046	0.0241479	0.873436	0.12003	0.426872	0.069449	0.646509	0.00674886	0.964495
	TCGA-ESCA(N=181)	-0.0740786	0.321645	-0.0761629	0.30818	0.0997446	0.181561	0.180255	0.015174	0.0588618	0.431223	0.0415942	0.578241	0.170303	0.0219006	0.232927	0.00160216	0.332135	4.92848e-06	0.382068	1.11248e-07	0.173373	0.0195933	0.17337	0.0195956
	TCGA-GBM(N=152)	-0.0970315	0.234354	0.0268729	0.742431	-0.110933	0.173643	-0.193605	0.0168543	-0.140008	0.0853646	0.0790192	0.333201	-0.320316	5.7451e-05	-0.365853	3.5689e-06	-0.284782	0.000376597	-0.263805	0.00102369	-0.358024	5.93707e-06	-0.324849	4.44113e-05
	TCGA-GBMLGG(N=656)	-0.0414627	0.288965	-0.0155692	0.690609	-0.0441022	0.259336	-0.091254	0.0194046	-0.139688	0.000332544	-0.0884843	0.0234252	-0.120022	0.00207466	-0.11736	0.00260758	-0.132828	0.000648012	-0.142573	0.00024887	-0.152532	8.77232e-05	-0.182393	2.57469e-06
	TCGA-HNSC(N=517)	-0.134049	0.00225537	-0.123122	0.00505664	-0.0913683	0.0378186	-0.0521727	0.236326	-0.2213	3.71904e-07	-0.162034	0.000215754	-0.130377	0.00297818	-0.141463	0.00125983	0.0941435	0.0323407	0.12899	0.00330206	-0.124864	0.00446375	-0.0993095	0.0239343
	TCGA-KICH(N=65)	0.360571	0.00317199	0.335213	0.00634128	0.35277	0.00394883	0.276549	0.025745	0.105948	0.400924	0.163513	0.193093	0.205569	0.100427	0.134663	0.284844	0.423582	0.000438368	0.360123	0.00321267	0.353716	0.00384644	0.416247	0.000563285
	TCGA-KIPAN(N=878)	0.0654237	0.052637	0.0461345	0.172004	0.00237622	0.943947	0.00732	0.828525	-0.0047024	0.88934	0.0781796	0.0205151	0.0286208	0.396978	0.0182405	0.589363	0.0876177	0.00939041	0.113679	0.000739316	0.0722907	0.0322094	0.0531278	0.115695
	TCGA-KIRC(N=528)	0.116226	0.00750856	0.131111	0.00253935	0.075553	0.0828401	0.0893979	0.0400289	0.0775965	0.0748321	0.128499	0.00309679	0.148385	0.000625043	0.158935	0.000245682	0.126862	0.00350071	0.164935	0.000140637	0.169446	9.12762e-05	0.190902	1.00135e-05
	TCGA-KIRP(N=285)	-0.142001	0.0164451	-0.16253	0.00595822	-0.0813148	0.171003	-0.0952255	0.108676	-0.318643	3.80465e-08	-0.124541	0.0356017	-0.191492	0.0011595	-0.0571174	0.336653	-0.0206617	0.728356	0.0297528	0.616943	-0.142968	0.0157186	-0.109165	0.0657219
	TCGA-LGG(N=504)	-0.0445511	0.318192	-0.0411338	0.356763	-0.0751013	0.0921406	-0.108085	0.0151996	-0.0942809	0.0343396	-0.0599581	0.178973	-0.0466547	0.295855	-0.0397658	0.372996	-0.082616	0.063841	-0.105608	0.0177095	-0.150588	0.000694713	-0.179106	5.2619e-05
	TCGA-LIHC(N=363)	-0.0725325	0.167901	-0.0848427	0.106569	-0.145096	0.00561272	-0.222254	1.92457e-05	0.109529	0.0369879	0.207262	6.93391e-05	-0.0573986	0.275397	-0.121488	0.0205989	-0.0721274	0.170294	-0.107866	0.0399726	-0.0200875	0.702879	-0.0690308	0.189438
	TCGA-LUAD(N=500)	0.14617	0.00104582	0.14296	0.0013499	0.22591	3.30811e-07	0.26719	1.27664e-09	0.24243	4.03257e-08	0.280023	1.84431e-10	0.179175	5.59896e-05	0.240476	5.21453e-08	0.329559	3.93793e-14	0.389725	1.38923e-19	0.2348	1.08678e-07	0.311221	1.0851e-12
	TCGA-LUSC(N=491)	-0.0922148	0.0411031	-0.0158609	0.725903	-0.0956693	0.0340609	-0.0878704	0.0516691	-0.023804	0.598755	-0.0285002	0.528669	-0.142966	0.00149234	-0.191274	1.9811e-05	0.00993979	0.826109	0.053091	0.240296	-0.110218	0.0145456	-0.130166	0.00386179
	TCGA-MESO(N=85)	-0.0148449	0.892735	0.0169534	0.87761	-0.199196	0.0675992	-0.161179	0.140576	0.135171	0.217414	0.140708	0.198982	0.0793549	0.470342	0.0127028	0.90814	0.143424	0.190362	0.176902	0.105316	-0.291512	0.00679209	-0.298145	0.00558177
	TCGA-OV(N=417)	-0.0801739	0.102067	-0.150776	0.00201947	0.00647699	0.895088	0.0271597	0.580226	0.233933	1.36617e-06	0.216769	7.95187e-06	0.14453	0.00309579	0.141868	0.00369565	0.27274	1.50966e-08	0.281042	5.22259e-09	0.130466	0.00763933	0.129385	0.00816161
	TCGA-PAAD(N=177)	0.19603	0.00892393	0.313836	2.1027e-05	0.226065	0.0024818	0.34377	2.80318e-06	0.488836	5.0848e-12	0.508428	5.02979e-13	0.387298	1.0069e-07	0.398678	3.88349e-08	0.430535	2.21361e-09	0.600297	1.03931e-18	0.466162	6.19529e-11	0.447899	4.07918e-10
	TCGA-PCPG(N=177)	0.213123	0.00439771	0.216016	0.00388047	-0.0919937	0.223297	-0.192844	0.0101221	0.108914	0.149011	0.081408	0.281401	0.0592547	0.433371	0.0776555	0.304246	-0.00443711	0.95326	-0.0366469	0.628198	0.213999	0.00423495	0.204831	0.00624089
	TCGA-PRAD(N=495)	0.161618	0.00030567	0.186359	3.0148e-05	0.12343	0.00596447	0.221035	6.80518e-07	0.180734	5.24897e-05	0.174181	9.80761e-05	0.154469	0.000563165	0.202185	5.79127e-06	0.21378	1.58758e-06	0.22943	2.46193e-07	0.252781	1.17945e-08	0.269024	1.18124e-09
	TCGA-READ(N=91)	0.180483	0.0868998	0.0833386	0.432232	0.471819	2.34571e-06	0.488968	8.74994e-07	-0.127202	0.229542	-0.152858	0.148029	0.134484	0.203749	0.0801208	0.450277	0.342422	0.000892526	0.268041	0.0102054	0.369886	0.000307874	0.366744	0.000349438
	TCGA-SARC(N=258)	-0.103499	0.09715	-0.0571252	0.360792	-0.280105	4.89829e-06	-0.226164	0.000249602	-0.0766669	0.219717	0.013308	0.831538	-0.229982	0.000194393	-0.243451	7.78198e-05	-0.184543	0.00292602	-0.206856	0.000829713	-0.344449	1.34238e-08	-0.328779	6.43107e-08
	TCGA-SKCM-M(N=351)	-0.152315	0.00423445	-0.161103	0.00246758	-0.147228	0.00571765	-0.101031	0.058636	-0.146537	0.00595151	-0.202941	0.000128952	-0.119817	0.0247778	-0.129697	0.0150374	0.0209975	0.695038	-0.0015253	0.977284	-0.166557	0.00174087	-0.228237	1.57533e-05
	TCGA-SKCM-P(N=101)	-0.0166259	0.868929	-0.137403	0.170624	-0.308652	0.00168744	-0.138032	0.168656	0.0704403	0.483943	0.041893	0.677438	-0.211341	0.0338761	-0.0247409	0.806003	0.205231	0.0395097	0.249051	0.0120225	-0.178624	0.0739045	-0.210839	0.034312
	TCGA-SKCM(N=452)	-0.133508	0.00446493	-0.128873	0.00607435	-0.165267	0.000418405	-0.122244	0.00928168	-0.131221	0.00520339	-0.163143	0.000497271	-0.147619	0.00164965	-0.123208	0.00873692	0.0179508	0.70349	0.0270863	0.565715	-0.16597	0.000395011	-0.204838	1.13621e-05
	TCGA-STAD(N=388)	0.0422759	0.4063	0.0793876	0.118483	0.251393	5.25735e-07	0.315102	2.16409e-10	0.0983691	0.0528564	0.145164	0.00416527	0.165764	0.00104788	0.23778	2.172e-06	0.440725	7.20326e-20	0.525093	7.02792e-29	0.160691	0.00149479	0.260802	1.87742e-07
	TCGA-STES(N=569)	0.0170442	0.684961	0.0573797	0.171677	0.198247	1.88007e-06	0.28262	6.54691e-12	0.098039	0.0193308	0.137253	0.0010295	0.17053	4.33566e-05	0.241825	5.1368e-09	0.38874	5.74468e-22	0.482132	1.84868e-34	0.154574	0.000214476	0.234435	1.52354e-08
	TCGA-TGCT(N=132)	-0.302866	0.000415804	-0.403331	1.62559e-06	0.0516686	0.556281	0.103967	0.235487	-0.335868	8.24647e-05	-0.395287	2.72136e-06	-0.192198	0.0272571	-0.190816	0.028406	-0.370432	1.23098e-05	-0.337685	7.50222e-05	-0.290274	0.000734743	-0.286575	0.000864311
	TCGA-THCA(N=503)	-0.00418721	0.925367	-0.00480658	0.914366	-0.0437171	0.327827	-0.0677893	0.128934	0.130284	0.00342047	0.169245	0.000136807	0.0559542	0.210285	0.0502837	0.260313	0.192409	1.39145e-05	0.173335	9.32781e-05	0.0217086	0.627166	-0.017457	0.696111
	TCGA-THYM(N=118)	0.114489	0.217018	0.120204	0.194783	-0.00235353	0.979821	-0.00980134	0.916107	0.139408	0.132169	0.110205	0.234829	0.200113	0.0298055	0.212918	0.0206201	-0.134021	0.147931	-0.208543	0.0234377	0.00313634	0.973111	-0.0113947	0.902531
	TCGA-UCEC(N=178)	-0.0967761	0.198766	-0.0178161	0.813402	-0.0739514	0.326579	-0.067333	0.371847	-0.0425053	0.573196	0.0122752	0.870815	-0.0310567	0.680686	-0.025304	0.737419	-0.0765604	0.309754	-0.0176095	0.815526	0.198781	0.00781438	0.171264	0.0222685
	TCGA-UCS(N=56)	-0.299459	0.0249529	-0.174032	0.19957	-0.158267	0.244016	-0.116067	0.394292	0.069834	0.609051	-0.012714	0.925903	-0.233856	0.0827951	-0.179193	0.186356	-0.0880379	0.518791	-0.0426535	0.75494	-0.0726948	0.594426	-0.0333914	0.80699
	TCGA-UVM(N=79)	0.0806089	0.480065	0.088387	0.438578	0.330659	0.00291733	0.34974	0.0015808	-0.353716	0.00138463	-0.346107	0.00178169	0.410348	0.000172673	0.331146	0.00287336	0.0692439	0.544268	0.0298477	0.793999	0.306609	0.00599066	0.322552	0.00374203
