# Supplementary material for: Low Cholinesterase Is a Potential Poor Prognostic Factor in Colorectal Cancer Presenting With Tumor Markers Negative
Source: Cancer Rep (Hoboken). 2025 Aug 1;8(8):e70266. doi: 10.1002/cnr2.70266 (PMC12317114; doi:10.1002/cnr2.70266)
Supplement: Supplementary file 8 — Table S7. Association analysis of clinicopathological factors and OS after CHE low and CHE high 1:1 match. [file CNR2-8-e70266-s008.xlsx]

## Sheet: Sheet1
		Supplementary Table S7. Association analysis of Clinicopathological factors and OS after CHE Low and CHE High 1:1 match.
		Variables	Univariate analysis			Multivariate analysis
			HR(95%CI)	p		HR(95%CI)	p
		Gender
		male	1.133(0.37~3.469)	0.828
		female	Reference
		age
		<70	0.261(0.078~0.869)	0.029
		≥70	Reference
		BMI
		<18.5	2.084(0.456~9.519)	0.343
		≥18.5	Reference
		MMR
		pMMR	1.037(0.227~4.749)	0.962
		dMMR	Reference
		NLR
		<3.3	1.048(0.282~3.892)	0.944
		≥3.3	Reference
		LMR
		<3	1.631(0.515~5.159)	0.405
		≥3	Reference
		PLR
		<230.5	0.608(0.183~2.023)	0.417
		≥230.5	Reference
		CHE
		≤5.4	7.043(1.543~32.156)	0.012		7.007(1.532~32.061)	0.012
		>5.4	Reference
		pT-stage
		pT1	0(0~+∞)	0.987
		pT2	0.156(0.019~1.295)	0.085
		pT3	0.365(0.111~1.198)	0.097
		pT4	Reference
		pN-stage
		pN0	0.208(0.049~0.89)	0.034
		pN1	0.497(0.113~2.181)	0.354
		pN2	Reference
		M-stage
		M0	0.143(0.034~0.606)	0.008		0.143(0.032~0.63)	0.01
		M1	Reference
		Vascular invasion
		Negative	0.691(0.182~2.624)	0.587
		Positive	Reference
		Nerve invasion
		Negative	1.381(0.423~4.504)	0.593
		Positive	Reference
		Obstructive
		Negative	23.388(0.004~134594.343)	0.475
		Positive	Reference
		Tumor size
		<3.8	0.48(0.129~1.784)	0.273
		≥3.8	Reference
		Location of cancer
		Colon	0.924(0.309~2.762)	0.888
		Rectum	Reference
		Differentiation
		Well	0.212(0.03~1.513)	0.122
		Moderately	1.59(0.338~7.479)	0.557
		Poorly	Reference
		Bold values indicate significance (p ≤ 0.05). HR, hazard ratio; CI, confidence interval.
